# Supplementary material for: Comparison of long-term outcomes of stereotactic body radiotherapy (SBRT) via Helical tomotherapy for early-stage lung cancer with or without pathological proof
Source: Radiat Oncol. 2023 Mar 8;18:49. doi: 10.1186/s13014-023-02229-0 (PMC9996902; doi:10.1186/s13014-023-02229-0)
Supplement: Supplementary file 2 — Additional file 2: Table S1. Probability of malignancy. [file 13014_2023_2229_MOESM2_ESM.xlsx]

## Sheet: Table 1
Table S1. Probability of malignancy.
Probability of malignancy =ex/(1+ex)
In which e is the base of natural logarithms and a is the sum of all coefficient
Variable	Coefficient
Constant	-5.6017
Age	0.0264 × years
Sex
Male	-8.7109
Female	0
Smoking
Current or former smoker	8.8539
Never smoked	0
Nodule diameter	0.1859 × mm
Spiculated lesion
Yes	3.1865
No	0
ProGRP	-0.00001 × pg/mL
SCC	0.0057 × ng/mL
CYFRA21-1	0.1686 × ng/mL
CEA	-0.00311 × ng/mL
