# Supplementary material for: Comparison of long-term outcomes of stereotactic body radiotherapy (SBRT) via Helical tomotherapy for early-stage lung cancer with or without pathological proof
Source: Radiat Oncol. 2023 Mar 8;18:49. doi: 10.1186/s13014-023-02229-0 (PMC9996902; doi:10.1186/s13014-023-02229-0)
Supplement: Supplementary file 5 — Additional file 5: Table S2. Cause of death. [file 13014_2023_2229_MOESM5_ESM.xlsx]

## Sheet: Table 4
Table S2. Cause of death
Cause of death	Total (N=119)	Clinical diagnosis (N=55)	Pathological diagnosis (N=64)	P-value
	51 (43%)	23 (42%)	28 (44%)	0.78
Lung cancer mortality	19 (37%)	7 (30%)	12 (43%)	0.53
Non-cancer mortality	23 (45%)	12 (52%)	11 (39%)	0.52
Other malignancies	4 (8%)	2 (8%)	2 (7%)	0.84
Unknown	5 (10%)	2 (9%)	3 (11%)	0.81
Notes: Non-cancer mortality include cardiovascular and cerebrovascular accident, pneumonia,the cause of death was considered unrelated to NSCLC,hematologic disease,fracture,accident trauma,treatment-related cause and complications of diabetes.
