# Supplementary material for: Comparison of long-term outcomes of stereotactic body radiotherapy (SBRT) via Helical tomotherapy for early-stage lung cancer with or without pathological proof
Source: Radiat Oncol. 2023 Mar 8;18:49. doi: 10.1186/s13014-023-02229-0 (PMC9996902; doi:10.1186/s13014-023-02229-0)
Supplement: Supplementary file 7 — Additional file 7: Table S3. Patterns of failure. [file 13014_2023_2229_MOESM7_ESM.xlsx]

## Sheet: Table 5
Table S3. Patterns of failure
Recurrence patterns	Clinical diagnosis (N=55)	Pathological diagnosis (N=64)	P-value
Any failure	18 (33%)	29 (45%)	0.19
Local failure	6 (11%)	9 (14%)	0.81
Intrapulmonary and mediastinal failure	14 (26%)	16 (25%)	0.96
Distant failure	5 (9%)	11 (17%)	0.31
